# Supplementary material for: Clostridium manihotivorum sp. nov., a novel mesophilic anaerobic bacterium that produces cassava pulp-degrading enzymes
Source: PeerJ. 2020 Nov 16;8:e10343. doi: 10.7717/peerj.10343 (PMC7676355; doi:10.7717/peerj.10343)
Supplement: Table S2 [file peerj-08-10343-s004.xlsx]

## Sheet: Raw data for Table2
The enzymatic activities of the crude enzyme from C.manihotivorum CT4T
Enzyme	Substrates	Rep	Enzyme activity (U/mL)	Protein (g/mL)	Specific activity (U/g protein)	Average	SD
Cassava pulp-degrading enzyme	Cassava pulp	1	3.4891	0.0019	1836.37	1901.05	57.4421
		2	3.6976	0.0019	1946.11
		3	3.6493	0.0019	1920.68
Amylase	Soluble starch from potato	1	2.33512	0.0019	1229.01	1212.66	22.8384
		2	2.25448	0.0019	1186.57
		3	2.32258	0.0019	1222.41
Pullulanase	Pullulan	1	0.0549	0.0019	28.8947	27.5386	1.2596
		2	0.0519	0.0019	27.3158
		3	0.05017	0.0019	26.4053
Xylanase	Birchwood xylan	1	0.08745	0.0019	46.0263	43.5491	2.14934
		2	0.08064	0.0019	42.4421
		3	0.08014	0.0019	42.1789
Cellulase	Cellulose powder (Type 20)	1	0.06436	0.0019	33.8737	32.0404	1.63049
		2	0.05984	0.0019	31.4947
		3	0.05843	0.0019	30.7526
Pectinase	Pectin from citrus peel	1	0.0784	0.0019	41.2632	42.4386	1.72671
		2	0.0844	0.0019	44.4211
		3	0.0791	0.0019	41.6316
